# Supplementary material for: Barley-Based Cereals Enhance Metabolic Health and Satiety in Overweight Korean Adults: A Randomized Trial
Source: Nutrients. 2025 Aug 28;17(17):2801. doi: 10.3390/nu17172801 (PMC12430438; doi:10.3390/nu17172801)
Supplement: Supplementary file 1 [file nutrients-17-02801-s001.zip]

Archive with 3 entries (3 files):
- supplementary-figure-S1.pdf
- supplementary-figure-S2.pdf
- supplementary-material-S1.pdf
